# Supplementary material for: Genotypic peculiarities of a human brucellosis case caused by Brucella suis biovar 5
Source: Sci Rep. 2023 Oct 3;13:16586. doi: 10.1038/s41598-023-43570-4 (PMC10547717; doi:10.1038/s41598-023-43570-4)
Supplement: Supplementary file 1 — Supplementary Information. [file 41598_2023_43570_MOESM1_ESM.xlsx]

## Sheet: Tabelle1
Rare case of human brucellosis caused by Brucella suis bv. 5, Infection, Hanka Brangsch, Falk Melzer, Friedrich-Loeffler-Institut – Federal Research Institute for Animal Health, Institute of Bacterial Infections and Zoonoses, Jena, Germany, hanka.brangsch@fli.de
Accession	Species	Strain	BioSample
SRR4038988	B. microti	B-REF-BMIC-Microti	SAMN05417902
SRR4038996	B. pinnipedialis	B2-94	SAMN05417909
SRR4039008	B. ceti	B1-94	SAMN05417892
SRR4038991	B. neotomae	5K33	SAMN05417904
SRR2058923	B. suis bv. 1	1330	SAMN03768240
SRR4038998	B. suis bv. 2	Thomsen	SAMN05417912
SRR4038999	B. suis bv. 3	686	SAMN05417913
SRR4039001	B. suis bv. 4	40	SAMN05417914
SRR4039002	B. suis bv. 5	513	SAMN05417915
SRR2887151	B. suis bv. 5	513UK	SAMN02780910
